# Supplementary material for: Comparative real-world progression free survival of CDK4/6 inhibitors in HR+/HER2− breast cancer patients with bone metastases
Source: Oncologist. 2026 Apr 16;31(5):oyag146. doi: 10.1093/oncolo/oyag146 (PMC13127761; doi:10.1093/oncolo/oyag146)
Supplement: oyag146_Supplementary_Data [file oyag146_supplementary_data.zip]

Archive with 7 entries (7 files):
- Supplementary Tables revised.docx
- Supplementary Figure 1.pdf
- Supplementary Figure 2.pdf
- Supplementary Figure 3.pdf
- Supplementary Figure 4.pdf
- Supplementary Figure 5.pdf
- Supplementary Figure 6.pdf
